# Supplementary material for: Unveiling the Antioxidant Mechanism of Canolol: Packaging Impacts the Long-Term Stability of Microwave-Pretreated Rapeseed Oil
Source: Foods. 2026 May 19;15(10):1797. doi: 10.3390/foods15101797 (PMC13205409; doi:10.3390/foods15101797)
Supplement: Supplementary file 1 [file foods-15-01797-s001.zip]

Archive with 1 entries (1 files):
- foods-4214587-supplementary.pdf
